# Supplementary material for: OceanRAIN, a new in-situ shipboard global ocean surface-reference dataset of all water cycle components
Source: Sci Data. 2018 Jul 3;5:180122. doi: 10.1038/sdata.2018.122 (PMC6029575; doi:10.1038/sdata.2018.122)
Supplement: Supplementary file 1 [file sdata2018122-isa1.zip]

Archive with 4 entries (4 files):
- i_Investigation.txt
- s_study_Klepp.txt
- a_flux_Klepp.txt
- a_ppt_Klepp.txt
