# Supplementary material for: OceanRAIN, a new in-situ shipboard global ocean surface-reference dataset of all water cycle components
Source: Sci Data. 2018 Jul 3;5:180122. doi: 10.1038/sdata.2018.122 (PMC6029575; doi:10.1038/sdata.2018.122)
Supplement: Supplementary file 1 [file sdata2018122-isa1.zip › i_Investigation.txt]

# Investigation File generated for Scientific Data with Investigation File Authoring Tool version 0.1.0 on 16/05/2018 - This metadata file is CC0
ONTOLOGY SOURCE REFERENCE
Term Source Name	GAZ	OBI	ERO	XEO	ENVO
Term Source File	http://data.bioontology.org/ontologies/GAZ	http://data.bioontology.org/ontologies/OBI	http://data.bioontology.org/ontologies/ERO	http://data.bioontology.org/ontologies/XEO	http://data.bioontology.org/ontologies/ENVO
Term Source Version	$Revision: 1.512 $	2014-08-18	2013-08-02	1.6	
Term Source Description	Gazetteer	Ontology for Biomedical Investigations	Eagle-I Research Resource Ontology	XEML Environment Ontology	Environment Ontology
INVESTIGATION
Investigation Identifier
Investigation Title
Investigation Description
Investigation Submission Date
Investigation Public Release Date
INVESTIGATION PUBLICATIONS
Investigation PubMed ID
Investigation Publication DOI
Investigation Publication Author List
Investigation Publication Title
Investigation Publication Status
Investigation Publication Status Term Accession Number
Investigation Publication Status Term Source REF
INVESTIGATION CONTACTS
Investigation Person Last Name
Investigation Person Mid Initials
Investigation Person First Name
Investigation Person Address
Investigation Person Phone
Investigation Person Fax
Investigation Person Email
Investigation Person Affiliation
Investigation Person Roles
Investigation Person Roles Term Accession Number
Investigation Person Roles Term Source REF
STUDY
Study Identifier	10.1038/sdata.2018.122
Study Title	OceanRAIN, a new in-situ shipboard global ocean surface-reference dataset of all water cycle components
Study Submission Date	31/01/2018
Study Public Release Date	03/07/2018
Study Description	http://www.nature.com/articles/sdata2018122#abstract
Study File Name	s_study_Klepp.txt
Comment[Subject Keywords]	//;//;/
Comment[Manuscript Licence]	CC BY-4.0
Comment[Experimental Metadata Licence]	CC0
Comment[Supplementary Information File Name]	
Comment[Supplementary Information File Type]	x-zip-compressed
Comment[Supplementary Information File URL]	http://www.nature.com/articles/sdata2018122#supplementary-information
Comment[Data Repository]	World Data Center for Climate at DKRZ;World Data Center for Climate at DKRZ;World Data Center for Climate at DKRZ
Comment[Data Record Accession]	doi:10.1594/WDCC/OceanRAIN-W;doi:10.1594/WDCC/OceanRAIN-M;doi:10.1594/WDCC/OceanRAIN-R
Comment[Data Record URI]	https://doi.org/10.1594/WDCC/OceanRAIN-W;https://doi.org/10.1594/WDCC/OceanRAIN-M;https://doi.org/10.1594/WDCC/OceanRAIN-R
STUDY DESIGN DESCRIPTORS
Study Design Type	observation design	time series design	source-based data analysis objective
Study Design Type Term Accession Number	OBI:0300311	OBI:0500020	ERO:0100121
Study Design Type Term Source REF	OBI	OBI	ERO
STUDY PUBLICATIONS
Study PubMed ID	""	""
Study Publication DOI	doi:10.1002/qj.3287	doi:10.1002/qj.3248
Study Publication Author List	""	""
Study Publication Title	""	""
Study Publication Status	published	published
Study Publication Status Term Accession Number		
Study Publication Status Term Source REF		
STUDY FACTORS
Study Factor Name	time period	data type
Study Factor Type	temporal_interval	DataTypes
Study Factor Type Term Accession Number	http://www.ifomis.org/bfo/1.1/span#TemporalInterval	XEO:00236
Study Factor Type Term Source REF	ERO	XEO
STUDY ASSAYS
Study Assay Measurement Type	water cycle	hydrological precipitation process
Study Assay Measurement Type Term Accession Number	""	ENVO:01000703
Study Assay Measurement Type Term Source REF	""	ENVO
Study Assay Technology Type	data acquisition system	data acquisition system
Study Assay Technology Type Term Accession Number	ERO:0000948	ERO:0000948
Study Assay Technology Type Term Source REF	ERO	ERO
Study Assay Technology Platform	""	""
Study Assay File Name	a_flux_Klepp.txt	a_ppt_Klepp.txt
STUDY PROTOCOLS
Study Protocol Name	Experimental design	Data acquisition	Computational post-processing	Quality control	Precipitation module	Rainfall microphysics module	Air-Sea Flux module	OceanRAIN precipitation instrumentation
Study Protocol Type	protocol	data collection method	information processor function	quality control	data transformation	data transformation	data transformation	data acquisition
Study Protocol Type Term Accession Number	OBI:0000272	ERO:0001932	OBI:0000392	ERO:0001219	OBI:0200000	OBI:0200000	OBI:0200000	ERO:0000387
Study Protocol Type Term Source REF	OBI	ERO	OBI	ERO	OBI	OBI	OBI	ERO
Study Protocol Description								
Study Protocol URI	""	""	""	""	""	""	""	""
Study Protocol Version								
Study Protocol Parameters Name	""	""	""	""	""	""	""	""
Study Protocol Parameters Name Term Accession Number	""	""	""	""	""	""	""	""
Study Protocol Parameters Name Term Source REF	""	""	""	""	""	""	""	""
Study Protocol Components Name	""	""	""	""	""	""	""	""
Study Protocol Components Type	""	""	""	""	""	""	""	""
Study Protocol Components Type Term Accession Number	""	""	""	""	""	""	""	""
Study Protocol Components Type Term Source REF	""	""	""	""	""	""	""	""
STUDY CONTACTS
Study Person Last Name	Klepp	Michel	Protat	Burdanowitz	Albern	Kähnert	Dahl	Louf	Bakan	Buehler
Study Person First Name	Christian	Simon	Alain	Jörg	Nicole	Marvin	Andrea	Valentin	Stephan	Stefan A.
Study Person Mid Initials										
Study Person Email	christian.klepp@uni-hamburg.de	""	""	""	""	""	""	""	""	""
Study Person Phone										
Study Person Fax										
Study Person Address										
Study Person Affiliation	Cluster of Excellence CliSAP (Climate System Analysis and Prediction) and Center for Earth System Research and Sustainability (CEN), Initiative Pro Klima, Universität Hamburg, 20146 Hamburg, Germany	Meteorological Institute/CEN, Universität Hamburg, 20146 Hamburg, Germany	Bureau of Meteorology, VIC 3008 Melbourne, Australia	Meteorological Institute/CEN, Universität Hamburg, 20146 Hamburg, Germany	Meteorological Institute/CEN, Universität Hamburg, 20146 Hamburg, Germany	Meteorological Institute/CEN, Universität Hamburg, 20146 Hamburg, Germany	Eigenbrodt GmbH & Co. KG, 21255 Königsmoor, Germany	Bureau of Meteorology, VIC 3008 Melbourne, Australia	Max Planck Institute for Meteorology, 20146 Hamburg, Germany	Meteorological Institute/CEN, Universität Hamburg, 20146 Hamburg, Germany
Study Person Roles										
Study Person Roles Term Accession Number										
Study Person Roles Term Source REF										
Comment[Study Person ORCID]										0000-0001-6389-1160
Comment[Funder]										
Comment[FundRef ID]										
Comment[Funder Term Source REF]										
Comment[Grant Identifier]										
