# Supplementary material for: OceanRAIN, a new in-situ shipboard global ocean surface-reference dataset of all water cycle components
Source: Sci Data. 2018 Jul 3;5:180122. doi: 10.1038/sdata.2018.122 (PMC6029575; doi:10.1038/sdata.2018.122)
Supplement: Supplementary file 1 [file sdata2018122-isa1.zip › s_study_Klepp.txt]

Source Name	Comment[ship name]	Characteristics[geographical location]	Term Source REF	Term Accession Number	Characteristics[environment type]	Term Source REF	Term Accession Number	Protocol REF	Sample Name	Factor Value[time period]	Factor Value[data type]
DBLK	RV Polarstern	Atlantic Ocean	GAZ	GAZ:00000344	hydrological process	ENVO	ENVO:02500031	Experimental design	DBLK_NAV	2010-06/2016-10	navigation data
DBBH	RV Meteor	Atlantic Ocean	GAZ	GAZ:00000344	hydrological process	ENVO	ENVO:02500031	Experimental design	DBBH_NAV	2014-03/2016-03	navigation data
DBBT	RV Maria S. Merian	Atlantic Ocean	GAZ	GAZ:00000344	hydrological process	ENVO	ENVO:02500031	Experimental design	DBBT_NAV	2012-10/2014-06	navigation data
DFCG	RV Sonne1	Pacific Ocean	GAZ	GAZ:00000360	hydrological process	ENVO	ENVO:02500031	Experimental design	DFCG_NAV	2012-09/2012-10	navigation data
DBBE	RV Sonne2	Pacific Ocean	GAZ	GAZ:00000360	hydrological process	ENVO	ENVO:02500031	Experimental design	DBBE_NAV	2014-11/2017-14	navigation data
VLMJ	RV Investigator	Southern Ocean	GAZ	GAZ:00000373	hydrological process	ENVO	ENVO:02500031	Experimental design	VLMJ_NAV	2016-01/2017-02	navigation data
KAOU	RV Roger Revelle	Pacific Ocean	GAZ	GAZ:00000360	hydrological process	ENVO	ENVO:02500031	Experimental design	KAOU_NAV	2016-08/2016-09	navigation data
C6RW4	MS The World	Southern Ocean	GAZ	GAZ:00000373	hydrological process	ENVO	ENVO:02500031	Experimental design	C6RW4_NAV	2017-01/2017-02	navigation data
DBLK	RV Polarstern	Atlantic Ocean	GAZ	GAZ:00000344	hydrological process	ENVO	ENVO:02500031	Experimental design	DBLK_MET	2010-06/2016-10	meterological data
DBBH	RV Meteor	Atlantic Ocean	GAZ	GAZ:00000344	hydrological process	ENVO	ENVO:02500031	Experimental design	DBBH_MET	2014-03/2016-03	meterological data
DBBT	RV Maria S. Merian	Atlantic Ocean	GAZ	GAZ:00000344	hydrological process	ENVO	ENVO:02500031	Experimental design	DBBT_MET	2012-10/2014-06	meterological data
DFCG	RV Sonne1	Pacific Ocean	GAZ	GAZ:00000360	hydrological process	ENVO	ENVO:02500031	Experimental design	DFCG_MET	2012-09/2012-10	meterological data
DBBE	RV Sonne2	Pacific Ocean	GAZ	GAZ:00000360	hydrological process	ENVO	ENVO:02500031	Experimental design	DBBE_MET	2014-11/2017-14	meterological data
VLMJ	RV Investigator	Southern Ocean	GAZ	GAZ:00000373	hydrological process	ENVO	ENVO:02500031	Experimental design	VLMJ_MET	2016-01/2017-02	meterological data
KAOU	RV Roger Revelle	Pacific Ocean	GAZ	GAZ:00000360	hydrological process	ENVO	ENVO:02500031	Experimental design	KAOU_MET	2016-08/2016-09	meterological data
C6RW4	MS The World	Southern Ocean	GAZ	GAZ:00000373	hydrological process	ENVO	ENVO:02500031	Experimental design	C6RW4_MET	2017-01/2017-02	meterological data
DBLK	RV Polarstern	Atlantic Ocean	GAZ	GAZ:00000344	hydrological process	ENVO	ENVO:02500031	Experimental design	DBLK_SYN	2010-06/2016-10	synoptic data
DBBH	RV Meteor	Atlantic Ocean	GAZ	GAZ:00000344	hydrological process	ENVO	ENVO:02500031	Experimental design	DBBH_SYN	2014-03/2016-03	synoptic data
DBBT	RV Maria S. Merian	Atlantic Ocean	GAZ	GAZ:00000344	hydrological process	ENVO	ENVO:02500031	Experimental design	DBBT_SYN	2012-10/2014-06	synoptic data
DFCG	RV Sonne1	Pacific Ocean	GAZ	GAZ:00000360	hydrological process	ENVO	ENVO:02500031	Experimental design	DFCG_SYN	2012-09/2012-10	synoptic data
DBBE	RV Sonne2	Pacific Ocean	GAZ	GAZ:00000360	hydrological process	ENVO	ENVO:02500031	Experimental design	DBBE_SYN	2014-11/2017-14	synoptic data
VLMJ	RV Investigator	Southern Ocean	GAZ	GAZ:00000373	hydrological process	ENVO	ENVO:02500031	Experimental design	VLMJ_SYN	2016-01/2017-02	synoptic data
KAOU	RV Roger Revelle	Pacific Ocean	GAZ	GAZ:00000360	hydrological process	ENVO	ENVO:02500031	Experimental design	KAOU_SYN	2016-08/2016-09	synoptic data
C6RW4	MS The World	Southern Ocean	GAZ	GAZ:00000373	hydrological process	ENVO	ENVO:02500031	Experimental design	C6RW4_SYN	2017-01/2017-02	synoptic data
DBLK	RV Polarstern	Atlantic Ocean	GAZ	GAZ:00000344	hydrological process	ENVO	ENVO:02500031	Experimental design	DBLK_ODM	2010-06/2016-10	precipitation particle data
DBBH	RV Meteor	Atlantic Ocean	GAZ	GAZ:00000344	hydrological process	ENVO	ENVO:02500031	Experimental design	DBBH_ODM	2014-03/2016-03	precipitation particle data
DBBT	RV Maria S. Merian	Atlantic Ocean	GAZ	GAZ:00000344	hydrological process	ENVO	ENVO:02500031	Experimental design	DBBT_ODM	2012-10/2014-06	precipitation particle data
DFCG	RV Sonne1	Pacific Ocean	GAZ	GAZ:00000360	hydrological process	ENVO	ENVO:02500031	Experimental design	DFCG_ODM	2012-09/2012-10	precipitation particle data
DBBE	RV Sonne2	Pacific Ocean	GAZ	GAZ:00000360	hydrological process	ENVO	ENVO:02500031	Experimental design	DBBE_ODM	2014-11/2017-14	precipitation particle data
VLMJ	RV Investigator	Southern Ocean	GAZ	GAZ:00000373	hydrological process	ENVO	ENVO:02500031	Experimental design	VLMJ_ODM	2016-01/2017-02	precipitation particle data
KAOU	RV Roger Revelle	Pacific Ocean	GAZ	GAZ:00000360	hydrological process	ENVO	ENVO:02500031	Experimental design	KAOU_ODM	2016-08/2016-09	precipitation particle data
C6RW4	MS The World	Southern Ocean	GAZ	GAZ:00000373	hydrological process	ENVO	ENVO:02500031	Experimental design	C6RW4_ODM	2017-01/2017-02	precipitation particle data
DBLK	RV Polarstern	Atlantic Ocean	GAZ	GAZ:00000344	hydrological process	ENVO	ENVO:02500031	Experimental design	DBLK_META	2010-06/2016-10	metadata
DBBH	RV Meteor	Atlantic Ocean	GAZ	GAZ:00000344	hydrological process	ENVO	ENVO:02500031	Experimental design	DBBH_META	2014-03/2016-03	metadata
DBBT	RV Maria S. Merian	Atlantic Ocean	GAZ	GAZ:00000344	hydrological process	ENVO	ENVO:02500031	Experimental design	DBBT_META	2012-10/2014-06	metadata
DFCG	RV Sonne1	Pacific Ocean	GAZ	GAZ:00000360	hydrological process	ENVO	ENVO:02500031	Experimental design	DFCG_META	2012-09/2012-10	metadata
DBBE	RV Sonne2	Pacific Ocean	GAZ	GAZ:00000360	hydrological process	ENVO	ENVO:02500031	Experimental design	DBBE_META	2014-11/2017-14	metadata
VLMJ	RV Investigator	Southern Ocean	GAZ	GAZ:00000373	hydrological process	ENVO	ENVO:02500031	Experimental design	VLMJ_META	2016-01/2017-02	metadata
KAOU	RV Roger Revelle	Pacific Ocean	GAZ	GAZ:00000360	hydrological process	ENVO	ENVO:02500031	Experimental design	KAOU_META	2016-08/2016-09	metadata
C6RW4	MS The World	Southern Ocean	GAZ	GAZ:00000373	hydrological process	ENVO	ENVO:02500031	Experimental design	C6RW4_META	2017-01/2017-02	metadata
