# Supplementary material for: OceanRAIN, a new in-situ shipboard global ocean surface-reference dataset of all water cycle components
Source: Sci Data. 2018 Jul 3;5:180122. doi: 10.1038/sdata.2018.122 (PMC6029575; doi:10.1038/sdata.2018.122)
Supplement: Supplementary file 1 [file sdata2018122-isa1.zip › a_flux_Klepp.txt]

Sample Name	Protocol REF	Protocol REF	Protocol REF	Protocol REF	Protocol REF	Protocol REF	Comment[data file format]	Assay Name	Raw Data File	Comment[Data Repository]	Comment[Data Record Accession]	Comment[Data Record URI]	Comment[data also freely available from]	Factor Value[time period]	Factor Value[data type]
DBLK_NAV	Data acquisition	Computational post-processing	Quality control	Precipitation module	Rainfall microphysics module	Air-Sea Flux module	netCDF	DBLK_NAV_fresh water flux_netCDF	OceanRAIN-W_RV-Polarstern_DBLK_JUN2010-OCT2016_UHAM-ICDC_v1_0.nc	World Data Center for Climate at DKRZ	doi:10.1594/WDCC/OceanRAIN-W	https://doi.org/10.1594/WDCC/OceanRAIN-W	http://icdc.cen.uni-hamburg.de/1/daten/atmosphere/oceanrain/	2010-06/2016-10	navigation data
DBBH_NAV	Data acquisition	Computational post-processing	Quality control	Precipitation module	Rainfall microphysics module	Air-Sea Flux module	netCDF	DBBH_NAV_fresh water flux_netCDF	OceanRAIN-W_RV-Meteor_DBBH_MAR2014-MAR2016_UHAM-ICDC_v1_0.nc	World Data Center for Climate at DKRZ	doi:10.1594/WDCC/OceanRAIN-W	https://doi.org/10.1594/WDCC/OceanRAIN-W	http://icdc.cen.uni-hamburg.de/1/daten/atmosphere/oceanrain/	2014-03/2016-03	navigation data
DBBT_NAV	Data acquisition	Computational post-processing	Quality control	Precipitation module	Rainfall microphysics module	Air-Sea Flux module	netCDF	DBBT_NAV_fresh water flux_netCDF	OceanRAIN-W_RV-Maria-S-Merian_DBBT_OCT2012-JUN2014_UHAM-ICDC_v1_0.nc	World Data Center for Climate at DKRZ	doi:10.1594/WDCC/OceanRAIN-W	https://doi.org/10.1594/WDCC/OceanRAIN-W	http://icdc.cen.uni-hamburg.de/1/daten/atmosphere/oceanrain/	2012-10/2014-06	navigation data
DFCG_NAV	Data acquisition	Computational post-processing	Quality control	Precipitation module	Rainfall microphysics module	Air-Sea Flux module	netCDF	DFCG_NAV_fresh water flux_netCDF	OceanRAIN-W_RV-SonneI_DFCG_SEP2012-OCT2012_UHAM-ICDC_v1_0.nc	World Data Center for Climate at DKRZ	doi:10.1594/WDCC/OceanRAIN-W	https://doi.org/10.1594/WDCC/OceanRAIN-W	http://icdc.cen.uni-hamburg.de/1/daten/atmosphere/oceanrain/	2012-09/2012-10	navigation data
DBBE_NAV	Data acquisition	Computational post-processing	Quality control	Precipitation module	Rainfall microphysics module	Air-Sea Flux module	netCDF	DBBE_NAV_fresh water flux_netCDF	OceanRAIN-W_RV-SonneII_DBBE_NOV2014-APR2017_UHAM-ICDC_v1_0.nc	World Data Center for Climate at DKRZ	doi:10.1594/WDCC/OceanRAIN-W	https://doi.org/10.1594/WDCC/OceanRAIN-W	http://icdc.cen.uni-hamburg.de/1/daten/atmosphere/oceanrain/	2014-11/2017-14	navigation data
KAOU_NAV	Data acquisition	Computational post-processing	Quality control	Precipitation module	Rainfall microphysics module	Air-Sea Flux module	netCDF	KAOU_NAV_fresh water flux_netCDF	OceanRAIN-W_RV-Roger-Revelle_KAOU_AUG2016-SEP2016_UHAM-ICDC_v1_0.nc	World Data Center for Climate at DKRZ	doi:10.1594/WDCC/OceanRAIN-W	https://doi.org/10.1594/WDCC/OceanRAIN-W	http://icdc.cen.uni-hamburg.de/1/daten/atmosphere/oceanrain/	2016-08/2016-09	navigation data
C6RW4_NAV	Data acquisition	Computational post-processing	Quality control	Precipitation module	Rainfall microphysics module	Air-Sea Flux module	netCDF	C6RW4_NAV_fresh water flux_netCDF	OceanRAIN-W_MS-The-World_C6RW4_JAN2017-FEB2017_UHAM-ICDC_v1_0.nc	World Data Center for Climate at DKRZ	doi:10.1594/WDCC/OceanRAIN-W	https://doi.org/10.1594/WDCC/OceanRAIN-W	http://icdc.cen.uni-hamburg.de/1/daten/atmosphere/oceanrain/	2017-01/2017-02	navigation data
DBLK_MET	Data acquisition	Computational post-processing	Quality control	Precipitation module	Rainfall microphysics module	Air-Sea Flux module	netCDF	DBLK_MET_fresh water flux_netCDF	OceanRAIN-W_RV-Polarstern_DBLK_JUN2010-OCT2016_UHAM-ICDC_v1_0.nc	World Data Center for Climate at DKRZ	doi:10.1594/WDCC/OceanRAIN-W	https://doi.org/10.1594/WDCC/OceanRAIN-W	http://icdc.cen.uni-hamburg.de/1/daten/atmosphere/oceanrain/	2010-06/2016-10	meterological data
DBBH_MET	Data acquisition	Computational post-processing	Quality control	Precipitation module	Rainfall microphysics module	Air-Sea Flux module	netCDF	DBBH_MET_fresh water flux_netCDF	OceanRAIN-W_RV-Meteor_DBBH_MAR2014-MAR2016_UHAM-ICDC_v1_0.nc	World Data Center for Climate at DKRZ	doi:10.1594/WDCC/OceanRAIN-W	https://doi.org/10.1594/WDCC/OceanRAIN-W	http://icdc.cen.uni-hamburg.de/1/daten/atmosphere/oceanrain/	2014-03/2016-03	meterological data
DBBT_MET	Data acquisition	Computational post-processing	Quality control	Precipitation module	Rainfall microphysics module	Air-Sea Flux module	netCDF	DBBT_MET_fresh water flux_netCDF	OceanRAIN-W_RV-Maria-S-Merian_DBBT_OCT2012-JUN2014_UHAM-ICDC_v1_0.nc	World Data Center for Climate at DKRZ	doi:10.1594/WDCC/OceanRAIN-W	https://doi.org/10.1594/WDCC/OceanRAIN-W	http://icdc.cen.uni-hamburg.de/1/daten/atmosphere/oceanrain/	2012-10/2014-06	meterological data
DFCG_MET	Data acquisition	Computational post-processing	Quality control	Precipitation module	Rainfall microphysics module	Air-Sea Flux module	netCDF	DFCG_MET_fresh water flux_netCDF	OceanRAIN-W_RV-SonneI_DFCG_SEP2012-OCT2012_UHAM-ICDC_v1_0.nc	World Data Center for Climate at DKRZ	doi:10.1594/WDCC/OceanRAIN-W	https://doi.org/10.1594/WDCC/OceanRAIN-W	http://icdc.cen.uni-hamburg.de/1/daten/atmosphere/oceanrain/	2012-09/2012-10	meterological data
DBBE_MET	Data acquisition	Computational post-processing	Quality control	Precipitation module	Rainfall microphysics module	Air-Sea Flux module	netCDF	DBBE_MET_fresh water flux_netCDF	OceanRAIN-W_RV-SonneII_DBBE_NOV2014-APR2017_UHAM-ICDC_v1_0.nc	World Data Center for Climate at DKRZ	doi:10.1594/WDCC/OceanRAIN-W	https://doi.org/10.1594/WDCC/OceanRAIN-W	http://icdc.cen.uni-hamburg.de/1/daten/atmosphere/oceanrain/	2014-11/2017-14	meterological data
KAOU_MET	Data acquisition	Computational post-processing	Quality control	Precipitation module	Rainfall microphysics module	Air-Sea Flux module	netCDF	KAOU_MET_fresh water flux_netCDF	OceanRAIN-W_RV-Roger-Revelle_KAOU_AUG2016-SEP2016_UHAM-ICDC_v1_0.nc	World Data Center for Climate at DKRZ	doi:10.1594/WDCC/OceanRAIN-W	https://doi.org/10.1594/WDCC/OceanRAIN-W	http://icdc.cen.uni-hamburg.de/1/daten/atmosphere/oceanrain/	2016-08/2016-09	meterological data
C6RW4_MET	Data acquisition	Computational post-processing	Quality control	Precipitation module	Rainfall microphysics module	Air-Sea Flux module	netCDF	C6RW4_MET_fresh water flux_netCDF	OceanRAIN-W_MS-The-World_C6RW4_JAN2017-FEB2017_UHAM-ICDC_v1_0.nc	World Data Center for Climate at DKRZ	doi:10.1594/WDCC/OceanRAIN-W	https://doi.org/10.1594/WDCC/OceanRAIN-W	http://icdc.cen.uni-hamburg.de/1/daten/atmosphere/oceanrain/	2017-01/2017-02	meterological data
DBLK_SYN	Data acquisition	Computational post-processing	Quality control	Precipitation module	Rainfall microphysics module	Air-Sea Flux module	netCDF	DBLK_SYN_fresh water flux_netCDF	OceanRAIN-W_RV-Polarstern_DBLK_JUN2010-OCT2016_UHAM-ICDC_v1_0.nc	World Data Center for Climate at DKRZ	doi:10.1594/WDCC/OceanRAIN-W	https://doi.org/10.1594/WDCC/OceanRAIN-W	http://icdc.cen.uni-hamburg.de/1/daten/atmosphere/oceanrain/	2010-06/2016-10	synoptic data
DBBH_SYN	Data acquisition	Computational post-processing	Quality control	Precipitation module	Rainfall microphysics module	Air-Sea Flux module	netCDF	DBBH_SYN_fresh water flux_netCDF	OceanRAIN-W_RV-Meteor_DBBH_MAR2014-MAR2016_UHAM-ICDC_v1_0.nc	World Data Center for Climate at DKRZ	doi:10.1594/WDCC/OceanRAIN-W	https://doi.org/10.1594/WDCC/OceanRAIN-W	http://icdc.cen.uni-hamburg.de/1/daten/atmosphere/oceanrain/	2014-03/2016-03	synoptic data
DBBT_SYN	Data acquisition	Computational post-processing	Quality control	Precipitation module	Rainfall microphysics module	Air-Sea Flux module	netCDF	DBBT_SYN_fresh water flux_netCDF	OceanRAIN-W_RV-Maria-S-Merian_DBBT_OCT2012-JUN2014_UHAM-ICDC_v1_0.nc	World Data Center for Climate at DKRZ	doi:10.1594/WDCC/OceanRAIN-W	https://doi.org/10.1594/WDCC/OceanRAIN-W	http://icdc.cen.uni-hamburg.de/1/daten/atmosphere/oceanrain/	2012-10/2014-06	synoptic data
DFCG_SYN	Data acquisition	Computational post-processing	Quality control	Precipitation module	Rainfall microphysics module	Air-Sea Flux module	netCDF	DFCG_SYN_fresh water flux_netCDF	OceanRAIN-W_RV-SonneI_DFCG_SEP2012-OCT2012_UHAM-ICDC_v1_0.nc	World Data Center for Climate at DKRZ	doi:10.1594/WDCC/OceanRAIN-W	https://doi.org/10.1594/WDCC/OceanRAIN-W	http://icdc.cen.uni-hamburg.de/1/daten/atmosphere/oceanrain/	2012-09/2012-10	synoptic data
DBBE_SYN	Data acquisition	Computational post-processing	Quality control	Precipitation module	Rainfall microphysics module	Air-Sea Flux module	netCDF	DBBE_SYN_fresh water flux_netCDF	OceanRAIN-W_RV-SonneII_DBBE_NOV2014-APR2017_UHAM-ICDC_v1_0.nc	World Data Center for Climate at DKRZ	doi:10.1594/WDCC/OceanRAIN-W	https://doi.org/10.1594/WDCC/OceanRAIN-W	http://icdc.cen.uni-hamburg.de/1/daten/atmosphere/oceanrain/	2014-11/2017-14	synoptic data
KAOU_SYN	Data acquisition	Computational post-processing	Quality control	Precipitation module	Rainfall microphysics module	Air-Sea Flux module	netCDF	KAOU_SYN_fresh water flux_netCDF	OceanRAIN-W_RV-Roger-Revelle_KAOU_AUG2016-SEP2016_UHAM-ICDC_v1_0.nc	World Data Center for Climate at DKRZ	doi:10.1594/WDCC/OceanRAIN-W	https://doi.org/10.1594/WDCC/OceanRAIN-W	http://icdc.cen.uni-hamburg.de/1/daten/atmosphere/oceanrain/	2016-08/2016-09	synoptic data
C6RW4_SYN	Data acquisition	Computational post-processing	Quality control	Precipitation module	Rainfall microphysics module	Air-Sea Flux module	netCDF	C6RW4_SYN_fresh water flux_netCDF	OceanRAIN-W_MS-The-World_C6RW4_JAN2017-FEB2017_UHAM-ICDC_v1_0.nc	World Data Center for Climate at DKRZ	doi:10.1594/WDCC/OceanRAIN-W	https://doi.org/10.1594/WDCC/OceanRAIN-W	http://icdc.cen.uni-hamburg.de/1/daten/atmosphere/oceanrain/	2017-01/2017-02	synoptic data
DBLK_ODM	Data acquisition	Computational post-processing	Quality control	Precipitation module	Rainfall microphysics module	Air-Sea Flux module	netCDF	DBLK_META_fresh water flux_netCDF	OceanRAIN-W_RV-Polarstern_DBLK_JUN2010-OCT2016_UHAM-ICDC_v1_0.nc	World Data Center for Climate at DKRZ	doi:10.1594/WDCC/OceanRAIN-W	https://doi.org/10.1594/WDCC/OceanRAIN-W	http://icdc.cen.uni-hamburg.de/1/daten/atmosphere/oceanrain/	2010-06/2016-10	precipitation particle data
DBBH_ODM	Data acquisition	Computational post-processing	Quality control	Precipitation module	Rainfall microphysics module	Air-Sea Flux module	netCDF	DBBH_META_fresh water flux_netCDF	OceanRAIN-W_RV-Meteor_DBBH_MAR2014-MAR2016_UHAM-ICDC_v1_0.nc	World Data Center for Climate at DKRZ	doi:10.1594/WDCC/OceanRAIN-W	https://doi.org/10.1594/WDCC/OceanRAIN-W	http://icdc.cen.uni-hamburg.de/1/daten/atmosphere/oceanrain/	2014-03/2016-03	precipitation particle data
DBBT_ODM	Data acquisition	Computational post-processing	Quality control	Precipitation module	Rainfall microphysics module	Air-Sea Flux module	netCDF	DBBT_META_fresh water flux_netCDF	OceanRAIN-W_RV-Maria-S-Merian_DBBT_OCT2012-JUN2014_UHAM-ICDC_v1_0.nc	World Data Center for Climate at DKRZ	doi:10.1594/WDCC/OceanRAIN-W	https://doi.org/10.1594/WDCC/OceanRAIN-W	http://icdc.cen.uni-hamburg.de/1/daten/atmosphere/oceanrain/	2012-10/2014-06	precipitation particle data
DFCG_ODM	Data acquisition	Computational post-processing	Quality control	Precipitation module	Rainfall microphysics module	Air-Sea Flux module	netCDF	DFCG_META_fresh water flux_netCDF	OceanRAIN-W_RV-SonneI_DFCG_SEP2012-OCT2012_UHAM-ICDC_v1_0.nc	World Data Center for Climate at DKRZ	doi:10.1594/WDCC/OceanRAIN-W	https://doi.org/10.1594/WDCC/OceanRAIN-W	http://icdc.cen.uni-hamburg.de/1/daten/atmosphere/oceanrain/	2012-09/2012-10	precipitation particle data
DBBE_ODM	Data acquisition	Computational post-processing	Quality control	Precipitation module	Rainfall microphysics module	Air-Sea Flux module	netCDF	DBBE_META_fresh water flux_netCDF	OceanRAIN-W_RV-SonneII_DBBE_NOV2014-APR2017_UHAM-ICDC_v1_0.nc	World Data Center for Climate at DKRZ	doi:10.1594/WDCC/OceanRAIN-W	https://doi.org/10.1594/WDCC/OceanRAIN-W	http://icdc.cen.uni-hamburg.de/1/daten/atmosphere/oceanrain/	2014-11/2017-14	precipitation particle data
KAOU_ODM	Data acquisition	Computational post-processing	Quality control	Precipitation module	Rainfall microphysics module	Air-Sea Flux module	netCDF	KAOU_META_fresh water flux_netCDF	OceanRAIN-W_RV-Roger-Revelle_KAOU_AUG2016-SEP2016_UHAM-ICDC_v1_0.nc	World Data Center for Climate at DKRZ	doi:10.1594/WDCC/OceanRAIN-W	https://doi.org/10.1594/WDCC/OceanRAIN-W	http://icdc.cen.uni-hamburg.de/1/daten/atmosphere/oceanrain/	2016-08/2016-09	precipitation particle data
C6RW4_ODM	Data acquisition	Computational post-processing	Quality control	Precipitation module	Rainfall microphysics module	Air-Sea Flux module	netCDF	C6RW4_META_fresh water flux_netCDF	OceanRAIN-W_MS-The-World_C6RW4_JAN2017-FEB2017_UHAM-ICDC_v1_0.nc	World Data Center for Climate at DKRZ	doi:10.1594/WDCC/OceanRAIN-W	https://doi.org/10.1594/WDCC/OceanRAIN-W	http://icdc.cen.uni-hamburg.de/1/daten/atmosphere/oceanrain/	2017-01/2017-02	precipitation particle data
DBLK_NAV	Data acquisition	Computational post-processing	Quality control	Precipitation module	Rainfall microphysics module	Air-Sea Flux module	ascii	DBLK_NAV_fresh water flux_ascii	OceanRAIN-W_RV-Polarstern_DBLK_UHAM-ICDC_JUN2010-OCT2016_v1_0.ascii	World Data Center for Climate at DKRZ	doi:10.1594/WDCC/OceanRAIN-W	https://doi.org/10.1594/WDCC/OceanRAIN-W	http://icdc.cen.uni-hamburg.de/1/daten/atmosphere/oceanrain/	2010-06/2016-10	navigation data
DBBH_NAV	Data acquisition	Computational post-processing	Quality control	Precipitation module	Rainfall microphysics module	Air-Sea Flux module	ascii	DBBH_NAV_fresh water flux_ascii	OceanRAIN-W_RV-Meteor_DBBH_UHAM-ICDC_MAR2014-MAR2016_v1_0.ascii	World Data Center for Climate at DKRZ	doi:10.1594/WDCC/OceanRAIN-W	https://doi.org/10.1594/WDCC/OceanRAIN-W	http://icdc.cen.uni-hamburg.de/1/daten/atmosphere/oceanrain/	2014-03/2016-03	navigation data
DBBT_NAV	Data acquisition	Computational post-processing	Quality control	Precipitation module	Rainfall microphysics module	Air-Sea Flux module	ascii	DBBT_NAV_fresh water flux_ascii	OceanRAIN-W_RV-Maria-S-Merian_DBBT_UHAM-ICDC_OCT2012-JUN2014_v1_0.ascii	World Data Center for Climate at DKRZ	doi:10.1594/WDCC/OceanRAIN-W	https://doi.org/10.1594/WDCC/OceanRAIN-W	http://icdc.cen.uni-hamburg.de/1/daten/atmosphere/oceanrain/	2012-10/2014-06	navigation data
DFCG_NAV	Data acquisition	Computational post-processing	Quality control	Precipitation module	Rainfall microphysics module	Air-Sea Flux module	ascii	DFCG_NAV_fresh water flux_ascii	OceanRAIN-W_RV-SonneI_DFCG_UHAM-ICDC_SEP2012-OCT2012_v1_0.ascii	World Data Center for Climate at DKRZ	doi:10.1594/WDCC/OceanRAIN-W	https://doi.org/10.1594/WDCC/OceanRAIN-W	http://icdc.cen.uni-hamburg.de/1/daten/atmosphere/oceanrain/	2012-09/2012-10	navigation data
DBBE_NAV	Data acquisition	Computational post-processing	Quality control	Precipitation module	Rainfall microphysics module	Air-Sea Flux module	ascii	DBBE_NAV_fresh water flux_ascii	OceanRAIN-W_RV-SonneII_DBBE_UHAM-ICDC_NOV2014-APR2017_v1_0.ascii	World Data Center for Climate at DKRZ	doi:10.1594/WDCC/OceanRAIN-W	https://doi.org/10.1594/WDCC/OceanRAIN-W	http://icdc.cen.uni-hamburg.de/1/daten/atmosphere/oceanrain/	2014-11/2017-14	navigation data
VLMJ_NAV	Data acquisition	Computational post-processing	Quality control	Precipitation module	Rainfall microphysics module	Air-Sea Flux module	ascii	VLMJ_NAV_fresh water flux_ascii	OceanRAIN-W_RV-Investigator_VLMJ_UHAM-ICDC_JAN2016-FEB2017_v1_0.ascii	World Data Center for Climate at DKRZ	doi:10.1594/WDCC/OceanRAIN-W	https://doi.org/10.1594/WDCC/OceanRAIN-W	http://icdc.cen.uni-hamburg.de/1/daten/atmosphere/oceanrain/	2016-01/2017-02	navigation data
KAOU_NAV	Data acquisition	Computational post-processing	Quality control	Precipitation module	Rainfall microphysics module	Air-Sea Flux module	ascii	KAOU_NAV_fresh water flux_ascii	OceanRAIN-W_RV-Roger-Revelle_KAOU_UHAM-ICDC_AUG2016-SEP2016_v1_0.ascii	World Data Center for Climate at DKRZ	doi:10.1594/WDCC/OceanRAIN-W	https://doi.org/10.1594/WDCC/OceanRAIN-W	http://icdc.cen.uni-hamburg.de/1/daten/atmosphere/oceanrain/	2016-08/2016-09	navigation data
C6RW4_NAV	Data acquisition	Computational post-processing	Quality control	Precipitation module	Rainfall microphysics module	Air-Sea Flux module	ascii	C6RW4_NAV_fresh water flux_ascii	OceanRAIN-W_MS-The-World_C6RW4_UHAM-ICDC_JAN2017-FEB2017_v1_0.ascii	World Data Center for Climate at DKRZ	doi:10.1594/WDCC/OceanRAIN-W	https://doi.org/10.1594/WDCC/OceanRAIN-W	http://icdc.cen.uni-hamburg.de/1/daten/atmosphere/oceanrain/	2017-01/2017-02	navigation data
DBLK_MET	Data acquisition	Computational post-processing	Quality control	Precipitation module	Rainfall microphysics module	Air-Sea Flux module	ascii	DBLK_MET_fresh water flux_ascii	OceanRAIN-W_RV-Polarstern_DBLK_UHAM-ICDC_JUN2010-OCT2016_v1_0.ascii	World Data Center for Climate at DKRZ	doi:10.1594/WDCC/OceanRAIN-W	https://doi.org/10.1594/WDCC/OceanRAIN-W	http://icdc.cen.uni-hamburg.de/1/daten/atmosphere/oceanrain/	2010-06/2016-10	meterological data
DBBH_MET	Data acquisition	Computational post-processing	Quality control	Precipitation module	Rainfall microphysics module	Air-Sea Flux module	ascii	DBBH_MET_fresh water flux_ascii	OceanRAIN-W_RV-Meteor_DBBH_UHAM-ICDC_MAR2014-MAR2016_v1_0.ascii	World Data Center for Climate at DKRZ	doi:10.1594/WDCC/OceanRAIN-W	https://doi.org/10.1594/WDCC/OceanRAIN-W	http://icdc.cen.uni-hamburg.de/1/daten/atmosphere/oceanrain/	2014-03/2016-03	meterological data
DBBT_MET	Data acquisition	Computational post-processing	Quality control	Precipitation module	Rainfall microphysics module	Air-Sea Flux module	ascii	DBBT_MET_fresh water flux_ascii	OceanRAIN-W_RV-Maria-S-Merian_DBBT_UHAM-ICDC_OCT2012-JUN2014_v1_0.ascii	World Data Center for Climate at DKRZ	doi:10.1594/WDCC/OceanRAIN-W	https://doi.org/10.1594/WDCC/OceanRAIN-W	http://icdc.cen.uni-hamburg.de/1/daten/atmosphere/oceanrain/	2012-10/2014-06	meterological data
DFCG_MET	Data acquisition	Computational post-processing	Quality control	Precipitation module	Rainfall microphysics module	Air-Sea Flux module	ascii	DFCG_MET_fresh water flux_ascii	OceanRAIN-W_RV-SonneI_DFCG_UHAM-ICDC_SEP2012-OCT2012_v1_0.ascii	World Data Center for Climate at DKRZ	doi:10.1594/WDCC/OceanRAIN-W	https://doi.org/10.1594/WDCC/OceanRAIN-W	http://icdc.cen.uni-hamburg.de/1/daten/atmosphere/oceanrain/	2012-09/2012-10	meterological data
DBBE_MET	Data acquisition	Computational post-processing	Quality control	Precipitation module	Rainfall microphysics module	Air-Sea Flux module	ascii	DBBE_MET_fresh water flux_ascii	OceanRAIN-W_RV-SonneII_DBBE_UHAM-ICDC_NOV2014-APR2017_v1_0.ascii	World Data Center for Climate at DKRZ	doi:10.1594/WDCC/OceanRAIN-W	https://doi.org/10.1594/WDCC/OceanRAIN-W	http://icdc.cen.uni-hamburg.de/1/daten/atmosphere/oceanrain/	2014-11/2017-14	meterological data
VLMJ_MET	Data acquisition	Computational post-processing	Quality control	Precipitation module	Rainfall microphysics module	Air-Sea Flux module	ascii	VLMJ_MET_fresh water flux_ascii	OceanRAIN-W_RV-Investigator_VLMJ_UHAM-ICDC_JAN2016-FEB2017_v1_0.ascii	World Data Center for Climate at DKRZ	doi:10.1594/WDCC/OceanRAIN-W	https://doi.org/10.1594/WDCC/OceanRAIN-W	http://icdc.cen.uni-hamburg.de/1/daten/atmosphere/oceanrain/	2016-01/2017-02	meterological data
KAOU_MET	Data acquisition	Computational post-processing	Quality control	Precipitation module	Rainfall microphysics module	Air-Sea Flux module	ascii	KAOU_MET_fresh water flux_ascii	OceanRAIN-W_RV-Roger-Revelle_KAOU_UHAM-ICDC_AUG2016-SEP2016_v1_0.ascii	World Data Center for Climate at DKRZ	doi:10.1594/WDCC/OceanRAIN-W	https://doi.org/10.1594/WDCC/OceanRAIN-W	http://icdc.cen.uni-hamburg.de/1/daten/atmosphere/oceanrain/	2016-08/2016-09	meterological data
C6RW4_MET	Data acquisition	Computational post-processing	Quality control	Precipitation module	Rainfall microphysics module	Air-Sea Flux module	ascii	C6RW4_MET_fresh water flux_ascii	OceanRAIN-W_MS-The-World_C6RW4_UHAM-ICDC_JAN2017-FEB2017_v1_0.ascii	World Data Center for Climate at DKRZ	doi:10.1594/WDCC/OceanRAIN-W	https://doi.org/10.1594/WDCC/OceanRAIN-W	http://icdc.cen.uni-hamburg.de/1/daten/atmosphere/oceanrain/	2017-01/2017-02	meterological data
DBLK_SYN	Data acquisition	Computational post-processing	Quality control	Precipitation module	Rainfall microphysics module	Air-Sea Flux module	ascii	DBLK_SYN_fresh water flux_ascii	OceanRAIN-W_RV-Polarstern_DBLK_UHAM-ICDC_JUN2010-OCT2016_v1_0.ascii	World Data Center for Climate at DKRZ	doi:10.1594/WDCC/OceanRAIN-W	https://doi.org/10.1594/WDCC/OceanRAIN-W	http://icdc.cen.uni-hamburg.de/1/daten/atmosphere/oceanrain/	2010-06/2016-10	synoptic data
DBBH_SYN	Data acquisition	Computational post-processing	Quality control	Precipitation module	Rainfall microphysics module	Air-Sea Flux module	ascii	DBBH_SYN_fresh water flux_ascii	OceanRAIN-W_RV-Meteor_DBBH_UHAM-ICDC_MAR2014-MAR2016_v1_0.ascii	World Data Center for Climate at DKRZ	doi:10.1594/WDCC/OceanRAIN-W	https://doi.org/10.1594/WDCC/OceanRAIN-W	http://icdc.cen.uni-hamburg.de/1/daten/atmosphere/oceanrain/	2014-03/2016-03	synoptic data
DBBT_SYN	Data acquisition	Computational post-processing	Quality control	Precipitation module	Rainfall microphysics module	Air-Sea Flux module	ascii	DBBT_SYN_fresh water flux_ascii	OceanRAIN-W_RV-Maria-S-Merian_DBBT_UHAM-ICDC_OCT2012-JUN2014_v1_0.ascii	World Data Center for Climate at DKRZ	doi:10.1594/WDCC/OceanRAIN-W	https://doi.org/10.1594/WDCC/OceanRAIN-W	http://icdc.cen.uni-hamburg.de/1/daten/atmosphere/oceanrain/	2012-10/2014-06	synoptic data
DFCG_SYN	Data acquisition	Computational post-processing	Quality control	Precipitation module	Rainfall microphysics module	Air-Sea Flux module	ascii	DFCG_SYN_fresh water flux_ascii	OceanRAIN-W_RV-SonneI_DFCG_UHAM-ICDC_SEP2012-OCT2012_v1_0.ascii	World Data Center for Climate at DKRZ	doi:10.1594/WDCC/OceanRAIN-W	https://doi.org/10.1594/WDCC/OceanRAIN-W	http://icdc.cen.uni-hamburg.de/1/daten/atmosphere/oceanrain/	2012-09/2012-10	synoptic data
DBBE_SYN	Data acquisition	Computational post-processing	Quality control	Precipitation module	Rainfall microphysics module	Air-Sea Flux module	ascii	DBBE_SYN_fresh water flux_ascii	OceanRAIN-W_RV-SonneII_DBBE_UHAM-ICDC_NOV2014-APR2017_v1_0.ascii	World Data Center for Climate at DKRZ	doi:10.1594/WDCC/OceanRAIN-W	https://doi.org/10.1594/WDCC/OceanRAIN-W	http://icdc.cen.uni-hamburg.de/1/daten/atmosphere/oceanrain/	2014-11/2017-14	synoptic data
VLMJ_SYN	Data acquisition	Computational post-processing	Quality control	Precipitation module	Rainfall microphysics module	Air-Sea Flux module	ascii	VLMJ_SYN_fresh water flux_ascii	OceanRAIN-W_RV-Investigator_VLMJ_UHAM-ICDC_JAN2016-FEB2017_v1_0.ascii	World Data Center for Climate at DKRZ	doi:10.1594/WDCC/OceanRAIN-W	https://doi.org/10.1594/WDCC/OceanRAIN-W	http://icdc.cen.uni-hamburg.de/1/daten/atmosphere/oceanrain/	2016-01/2017-02	synoptic data
KAOU_SYN	Data acquisition	Computational post-processing	Quality control	Precipitation module	Rainfall microphysics module	Air-Sea Flux module	ascii	KAOU_SYN_fresh water flux_ascii	OceanRAIN-W_RV-Roger-Revelle_KAOU_UHAM-ICDC_AUG2016-SEP2016_v1_0.ascii	World Data Center for Climate at DKRZ	doi:10.1594/WDCC/OceanRAIN-W	https://doi.org/10.1594/WDCC/OceanRAIN-W	http://icdc.cen.uni-hamburg.de/1/daten/atmosphere/oceanrain/	2016-08/2016-09	synoptic data
C6RW4_SYN	Data acquisition	Computational post-processing	Quality control	Precipitation module	Rainfall microphysics module	Air-Sea Flux module	ascii	C6RW4_SYN_fresh water flux_ascii	OceanRAIN-W_MS-The-World_C6RW4_UHAM-ICDC_JAN2017-FEB2017_v1_0.ascii	World Data Center for Climate at DKRZ	doi:10.1594/WDCC/OceanRAIN-W	https://doi.org/10.1594/WDCC/OceanRAIN-W	http://icdc.cen.uni-hamburg.de/1/daten/atmosphere/oceanrain/	2017-01/2017-02	synoptic data
DBLK_ODM	Data acquisition	Computational post-processing	Quality control	Precipitation module	Rainfall microphysics module	Air-Sea Flux module	ascii	DBLK_META_fresh water flux_ascii	OceanRAIN-W_RV-Polarstern_DBLK_UHAM-ICDC_JUN2010-OCT2016_v1_0.ascii	World Data Center for Climate at DKRZ	doi:10.1594/WDCC/OceanRAIN-W	https://doi.org/10.1594/WDCC/OceanRAIN-W	http://icdc.cen.uni-hamburg.de/1/daten/atmosphere/oceanrain/	2010-06/2016-10	precipitation particle data
DBBH_ODM	Data acquisition	Computational post-processing	Quality control	Precipitation module	Rainfall microphysics module	Air-Sea Flux module	ascii	DBBH_META_fresh water flux_ascii	OceanRAIN-W_RV-Meteor_DBBH_UHAM-ICDC_MAR2014-MAR2016_v1_0.ascii	World Data Center for Climate at DKRZ	doi:10.1594/WDCC/OceanRAIN-W	https://doi.org/10.1594/WDCC/OceanRAIN-W	http://icdc.cen.uni-hamburg.de/1/daten/atmosphere/oceanrain/	2014-03/2016-03	precipitation particle data
DBBT_ODM	Data acquisition	Computational post-processing	Quality control	Precipitation module	Rainfall microphysics module	Air-Sea Flux module	ascii	DBBT_META_fresh water flux_ascii	OceanRAIN-W_RV-Maria-S-Merian_DBBT_UHAM-ICDC_OCT2012-JUN2014_v1_0.ascii	World Data Center for Climate at DKRZ	doi:10.1594/WDCC/OceanRAIN-W	https://doi.org/10.1594/WDCC/OceanRAIN-W	http://icdc.cen.uni-hamburg.de/1/daten/atmosphere/oceanrain/	2012-10/2014-06	precipitation particle data
DFCG_ODM	Data acquisition	Computational post-processing	Quality control	Precipitation module	Rainfall microphysics module	Air-Sea Flux module	ascii	DFCG_META_fresh water flux_ascii	OceanRAIN-W_RV-SonneI_DFCG_UHAM-ICDC_SEP2012-OCT2012_v1_0.ascii	World Data Center for Climate at DKRZ	doi:10.1594/WDCC/OceanRAIN-W	https://doi.org/10.1594/WDCC/OceanRAIN-W	http://icdc.cen.uni-hamburg.de/1/daten/atmosphere/oceanrain/	2012-09/2012-10	precipitation particle data
DBBE_ODM	Data acquisition	Computational post-processing	Quality control	Precipitation module	Rainfall microphysics module	Air-Sea Flux module	ascii	DBBE_META_fresh water flux_ascii	OceanRAIN-W_RV-SonneII_DBBE_UHAM-ICDC_NOV2014-APR2017_v1_0.ascii	World Data Center for Climate at DKRZ	doi:10.1594/WDCC/OceanRAIN-W	https://doi.org/10.1594/WDCC/OceanRAIN-W	http://icdc.cen.uni-hamburg.de/1/daten/atmosphere/oceanrain/	2014-11/2017-14	precipitation particle data
VLMJ_ODM	Data acquisition	Computational post-processing	Quality control	Precipitation module	Rainfall microphysics module	Air-Sea Flux module	ascii	VLMJ_META_fresh water flux_ascii	OceanRAIN-W_RV-Investigator_VLMJ_UHAM-ICDC_JAN2016-FEB2017_v1_0.ascii	World Data Center for Climate at DKRZ	doi:10.1594/WDCC/OceanRAIN-W	https://doi.org/10.1594/WDCC/OceanRAIN-W	http://icdc.cen.uni-hamburg.de/1/daten/atmosphere/oceanrain/	2016-01/2017-02	precipitation particle data
KAOU_ODM	Data acquisition	Computational post-processing	Quality control	Precipitation module	Rainfall microphysics module	Air-Sea Flux module	ascii	KAOU_META_fresh water flux_ascii	OceanRAIN-W_RV-Roger-Revelle_KAOU_UHAM-ICDC_AUG2016-SEP2016_v1_0.ascii	World Data Center for Climate at DKRZ	doi:10.1594/WDCC/OceanRAIN-W	https://doi.org/10.1594/WDCC/OceanRAIN-W	http://icdc.cen.uni-hamburg.de/1/daten/atmosphere/oceanrain/	2016-08/2016-09	precipitation particle data
C6RW4_ODM	Data acquisition	Computational post-processing	Quality control	Precipitation module	Rainfall microphysics module	Air-Sea Flux module	ascii	C6RW4_META_fresh water flux_ascii	OceanRAIN-W_MS-The-World_C6RW4_UHAM-ICDC_JAN2017-FEB2017_v1_0.ascii	World Data Center for Climate at DKRZ	doi:10.1594/WDCC/OceanRAIN-W	https://doi.org/10.1594/WDCC/OceanRAIN-W	http://icdc.cen.uni-hamburg.de/1/daten/atmosphere/oceanrain/	2017-01/2017-02	precipitation particle data
