# Supplementary material for: OceanRAIN, a new in-situ shipboard global ocean surface-reference dataset of all water cycle components
Source: Sci Data. 2018 Jul 3;5:180122. doi: 10.1038/sdata.2018.122 (PMC6029575; doi:10.1038/sdata.2018.122)
Supplement: Supplementary file 1 [file sdata2018122-isa1.zip › a_ppt_Klepp.txt]

Sample Name	Protocol REF	Protocol REF	Protocol REF	Protocol REF	Comment[data file format]	Assay Name	Raw Data File	Comment[Data Repository]	Comment[Data Record Accession]	Comment[Data Record URI]	Protocol REF	Protocol REF	Protocol REF	Derived Data File	Comment[Data Repository]	Comment[Data Record Accession]	Comment[Data Record URI]	Comment[data also freely available from]	Factor Value[time period]	Factor Value[data type]
DBLK_ODM	OceanRAIN precipitation instrumentation	Data acquisition	Computational post-processing	Quality control	netCDF	DBLK_ODM_ppt_netCDF	OceanRAIN-R_RV-Polarstern_DBLK_JUN2010-OCT2016_UHAM-ICDC_v1_0.nc	World Data Center for Climate at DKRZ	doi:10.1594/WDCC/OceanRAIN-R	https://doi.org/10.1594/WDCC/OceanRAIN-R	Precipitation module	Rainfall microphysics module	Air-Sea Flux module	OceanRAIN-M_RV-Polarstern_DBLK_JUN2010-OCT2016_UHAM-ICDC_v1_0.nc	World Data Center for Climate at DKRZ	doi:10.1594/WDCC/OceanRAIN-M	https://doi.org/10.1594/WDCC/OceanRAIN-M	http://icdc.cen.uni-hamburg.de/1/daten/atmosphere/oceanrain/	2010-06/2016-10	precipitation particle data
DBBH_ODM	OceanRAIN precipitation instrumentation	Data acquisition	Computational post-processing	Quality control	netCDF	DBBH_ODM_ppt_netCDF	OceanRAIN-R_RV-Meteor_DBBH_MAR2014-MAR2016_UHAM-ICDC_v1_0.nc	World Data Center for Climate at DKRZ	doi:10.1594/WDCC/OceanRAIN-R	https://doi.org/10.1594/WDCC/OceanRAIN-R	Precipitation module	Rainfall microphysics module	Air-Sea Flux module	OceanRAIN-M_RV-Meteor_DBBH_MAR2014-MAR2016_UHAM-ICDC_v1_0.nc	World Data Center for Climate at DKRZ	doi:10.1594/WDCC/OceanRAIN-M	https://doi.org/10.1594/WDCC/OceanRAIN-M	http://icdc.cen.uni-hamburg.de/1/daten/atmosphere/oceanrain/	2014-03/2016-03	precipitation particle data
DBBT_ODM	OceanRAIN precipitation instrumentation	Data acquisition	Computational post-processing	Quality control	netCDF	DBBT_ODM_ppt_netCDF	OceanRAIN-R_RV-Maria-S-Merian_DBBT_OCT2012-JUN2014_UHAM-ICDC_v1_0.nc	World Data Center for Climate at DKRZ	doi:10.1594/WDCC/OceanRAIN-R	https://doi.org/10.1594/WDCC/OceanRAIN-R	Precipitation module	Rainfall microphysics module	Air-Sea Flux module	OceanRAIN-M_RV-Maria-S-Merian_DBBT_OCT2012-JUN2014_UHAM-ICDC_v1_0.nc	World Data Center for Climate at DKRZ	doi:10.1594/WDCC/OceanRAIN-M	https://doi.org/10.1594/WDCC/OceanRAIN-M	http://icdc.cen.uni-hamburg.de/1/daten/atmosphere/oceanrain/	2012-10/2014-06	precipitation particle data
DFCG_ODM	OceanRAIN precipitation instrumentation	Data acquisition	Computational post-processing	Quality control	netCDF	DFCG_ODM_ppt_netCDF	OceanRAIN-R_RV-SonneI_DFCG_SEP2012-OCT2012_UHAM-ICDC_v1_0.nc	World Data Center for Climate at DKRZ	doi:10.1594/WDCC/OceanRAIN-R	https://doi.org/10.1594/WDCC/OceanRAIN-R	Precipitation module	Rainfall microphysics module	Air-Sea Flux module	OceanRAIN-M_RV-SonneI_DFCG_SEP2012-OCT2012_UHAM-ICDC_v1_0.nc	World Data Center for Climate at DKRZ	doi:10.1594/WDCC/OceanRAIN-M	https://doi.org/10.1594/WDCC/OceanRAIN-M	http://icdc.cen.uni-hamburg.de/1/daten/atmosphere/oceanrain/	2012-09/2012-10	precipitation particle data
DBBE_ODM	OceanRAIN precipitation instrumentation	Data acquisition	Computational post-processing	Quality control	netCDF	DBBE_ODM_ppt_netCDF	OceanRAIN-R_RV-SonneII_DBBE_NOV2014-APR2017_UHAM-ICDC_v1_0.nc	World Data Center for Climate at DKRZ	doi:10.1594/WDCC/OceanRAIN-R	https://doi.org/10.1594/WDCC/OceanRAIN-R	Precipitation module	Rainfall microphysics module	Air-Sea Flux module	OceanRAIN-M_RV-SonneII_DBBE_NOV2014-APR2017_UHAM-ICDC_v1_0.nc	World Data Center for Climate at DKRZ	doi:10.1594/WDCC/OceanRAIN-M	https://doi.org/10.1594/WDCC/OceanRAIN-M	http://icdc.cen.uni-hamburg.de/1/daten/atmosphere/oceanrain/	2014-11/2017-14	precipitation particle data
VLMJ_ODM	OceanRAIN precipitation instrumentation	Data acquisition	Computational post-processing	Quality control	netCDF	VLMJ_ODM_ppt_netCDF	OceanRAIN-R_RV-Investigator_VLMJ_JAN2016-FEB2017_UHAM-ICDC_v1_0.nc	World Data Center for Climate at DKRZ	doi:10.1594/WDCC/OceanRAIN-R	https://doi.org/10.1594/WDCC/OceanRAIN-R	Precipitation module	Rainfall microphysics module	Air-Sea Flux module	OceanRAIN-M_RV-Investigator_VLMJ_JAN2016-FEB2017_UHAM-ICDC_v1_0.nc	World Data Center for Climate at DKRZ	doi:10.1594/WDCC/OceanRAIN-M	https://doi.org/10.1594/WDCC/OceanRAIN-M	http://icdc.cen.uni-hamburg.de/1/daten/atmosphere/oceanrain/	2016-01/2017-02	precipitation particle data
KAOU_ODM	OceanRAIN precipitation instrumentation	Data acquisition	Computational post-processing	Quality control	netCDF	KAOU_ODM_ppt_netCDF	OceanRAIN-R_RV-Roger-Revelle_KAOU_AUG2016-SEP2016_UHAM-ICDC_v1_0.nc	World Data Center for Climate at DKRZ	doi:10.1594/WDCC/OceanRAIN-R	https://doi.org/10.1594/WDCC/OceanRAIN-R	Precipitation module	Rainfall microphysics module	Air-Sea Flux module	OceanRAIN-M_RV-Roger-Revelle_KAOU_AUG2016-SEP2016_UHAM-ICDC_v1_0.nc	World Data Center for Climate at DKRZ	doi:10.1594/WDCC/OceanRAIN-M	https://doi.org/10.1594/WDCC/OceanRAIN-M	http://icdc.cen.uni-hamburg.de/1/daten/atmosphere/oceanrain/	2016-08/2016-09	precipitation particle data
C6RW4_ODM	OceanRAIN precipitation instrumentation	Data acquisition	Computational post-processing	Quality control	netCDF	C6RW4_ODM_ppt_netCDF	OceanRAIN-R_MS-The-World_C6RW4_JAN2017-FEB2017_UHAM-ICDC_v1_0.nc	World Data Center for Climate at DKRZ	doi:10.1594/WDCC/OceanRAIN-R	https://doi.org/10.1594/WDCC/OceanRAIN-R	Precipitation module	Rainfall microphysics module	Air-Sea Flux module	OceanRAIN-M_MS-The-World_C6RW4_JAN2017-FEB2017_UHAM-ICDC_v1_0.nc	World Data Center for Climate at DKRZ	doi:10.1594/WDCC/OceanRAIN-M	https://doi.org/10.1594/WDCC/OceanRAIN-M	http://icdc.cen.uni-hamburg.de/1/daten/atmosphere/oceanrain/	2017-01/2017-02	precipitation particle data
DBLK_ODM	OceanRAIN precipitation instrumentation	Data acquisition	Computational post-processing	Quality control	ascii	DBLK_ODM_ppt_ascii	OceanRAIN-R_RV-Polarstern_DBLK_UHAM-ICDC_JUN2010-OCT2016_v1_0.ascii	World Data Center for Climate at DKRZ	doi:10.1594/WDCC/OceanRAIN-R	https://doi.org/10.1594/WDCC/OceanRAIN-R	Precipitation module	Rainfall microphysics module	Air-Sea Flux module	OceanRAIN-M_RV-Polarstern_DBLK_UHAM-ICDC_JUN2010-OCT2016_v1_0.ascii	World Data Center for Climate at DKRZ	doi:10.1594/WDCC/OceanRAIN-M	https://doi.org/10.1594/WDCC/OceanRAIN-M	http://icdc.cen.uni-hamburg.de/1/daten/atmosphere/oceanrain/	2010-06/2016-10	precipitation particle data
DBBH_ODM	OceanRAIN precipitation instrumentation	Data acquisition	Computational post-processing	Quality control	ascii	DBBH_ODM_ppt_ascii	OceanRAIN-R_RV-Meteor_DBBH_UHAM-ICDC_MAR2014-MAR2016_v1_0.ascii	World Data Center for Climate at DKRZ	doi:10.1594/WDCC/OceanRAIN-R	https://doi.org/10.1594/WDCC/OceanRAIN-R	Precipitation module	Rainfall microphysics module	Air-Sea Flux module	OceanRAIN-M_RV-Meteor_DBBH_UHAM-ICDC_MAR2014-MAR2016_v1_0.ascii	World Data Center for Climate at DKRZ	doi:10.1594/WDCC/OceanRAIN-M	https://doi.org/10.1594/WDCC/OceanRAIN-M	http://icdc.cen.uni-hamburg.de/1/daten/atmosphere/oceanrain/	2014-03/2016-03	precipitation particle data
DBBT_ODM	OceanRAIN precipitation instrumentation	Data acquisition	Computational post-processing	Quality control	ascii	DBBT_ODM_ppt_ascii	OceanRAIN-R_RV-Maria-S-Merian_DBBT_UHAM-ICDC_OCT2012-JUN2014_v1_0.ascii	World Data Center for Climate at DKRZ	doi:10.1594/WDCC/OceanRAIN-R	https://doi.org/10.1594/WDCC/OceanRAIN-R	Precipitation module	Rainfall microphysics module	Air-Sea Flux module	OceanRAIN-M_RV-Maria-S-Merian_DBBT_UHAM-ICDC_OCT2012-JUN2014_v1_0.ascii	World Data Center for Climate at DKRZ	doi:10.1594/WDCC/OceanRAIN-M	https://doi.org/10.1594/WDCC/OceanRAIN-M	http://icdc.cen.uni-hamburg.de/1/daten/atmosphere/oceanrain/	2012-10/2014-06	precipitation particle data
DFCG_ODM	OceanRAIN precipitation instrumentation	Data acquisition	Computational post-processing	Quality control	ascii	DFCG_ODM_ppt_ascii	OceanRAIN-R_RV-SonneI_DFCG_UHAM-ICDC_SEP2012-OCT2012_v1_0.ascii	World Data Center for Climate at DKRZ	doi:10.1594/WDCC/OceanRAIN-R	https://doi.org/10.1594/WDCC/OceanRAIN-R	Precipitation module	Rainfall microphysics module	Air-Sea Flux module	OceanRAIN-M_RV-SonneI_DFCG_UHAM-ICDC_SEP2012-OCT2012_v1_0.ascii	World Data Center for Climate at DKRZ	doi:10.1594/WDCC/OceanRAIN-M	https://doi.org/10.1594/WDCC/OceanRAIN-M	http://icdc.cen.uni-hamburg.de/1/daten/atmosphere/oceanrain/	2012-09/2012-10	precipitation particle data
DBBE_ODM	OceanRAIN precipitation instrumentation	Data acquisition	Computational post-processing	Quality control	ascii	DBBE_ODM_ppt_ascii	OceanRAIN-R_RV-SonneII_DBBE_UHAM-ICDC_NOV2014-APR2017_v1_0.ascii	World Data Center for Climate at DKRZ	doi:10.1594/WDCC/OceanRAIN-R	https://doi.org/10.1594/WDCC/OceanRAIN-R	Precipitation module	Rainfall microphysics module	Air-Sea Flux module	OceanRAIN-M_RV-SonneII_DBBE_UHAM-ICDC_NOV2014-APR2017_v1_0.ascii	World Data Center for Climate at DKRZ	doi:10.1594/WDCC/OceanRAIN-M	https://doi.org/10.1594/WDCC/OceanRAIN-M	http://icdc.cen.uni-hamburg.de/1/daten/atmosphere/oceanrain/	2014-11/2017-14	precipitation particle data
VLMJ_ODM	OceanRAIN precipitation instrumentation	Data acquisition	Computational post-processing	Quality control	ascii	VLMJ_ODM_ppt_ascii	OceanRAIN-R_RV-Investigator_VLMJ_UHAM-ICDC_JAN2016-FEB2017_v1_0.ascii	World Data Center for Climate at DKRZ	doi:10.1594/WDCC/OceanRAIN-R	https://doi.org/10.1594/WDCC/OceanRAIN-R	Precipitation module	Rainfall microphysics module	Air-Sea Flux module	OceanRAIN-M_RV-Investigator_VLMJ_UHAM-ICDC_JAN2016-FEB2017_v1_0.ascii	World Data Center for Climate at DKRZ	doi:10.1594/WDCC/OceanRAIN-M	https://doi.org/10.1594/WDCC/OceanRAIN-M	http://icdc.cen.uni-hamburg.de/1/daten/atmosphere/oceanrain/	2016-01/2017-02	precipitation particle data
KAOU_ODM	OceanRAIN precipitation instrumentation	Data acquisition	Computational post-processing	Quality control	ascii	KAOU_ODM_ppt_ascii	OceanRAIN-R_RV-Roger-Revelle_KAOU_UHAM-ICDC_AUG2016-SEP2016_v1_0.ascii	World Data Center for Climate at DKRZ	doi:10.1594/WDCC/OceanRAIN-R	https://doi.org/10.1594/WDCC/OceanRAIN-R	Precipitation module	Rainfall microphysics module	Air-Sea Flux module	OceanRAIN-M_RV-Roger-Revelle_KAOU_UHAM-ICDC_AUG2016-SEP2016_v1_0.ascii	World Data Center for Climate at DKRZ	doi:10.1594/WDCC/OceanRAIN-M	https://doi.org/10.1594/WDCC/OceanRAIN-M	http://icdc.cen.uni-hamburg.de/1/daten/atmosphere/oceanrain/	2016-08/2016-09	precipitation particle data
C6RW4_ODM	OceanRAIN precipitation instrumentation	Data acquisition	Computational post-processing	Quality control	ascii	C6RW4_ODM_ppt_ascii	OceanRAIN-R_MS-The-World_C6RW4_UHAM-ICDC_JAN2017-FEB2017_v1_0.ascii	World Data Center for Climate at DKRZ	doi:10.1594/WDCC/OceanRAIN-R	https://doi.org/10.1594/WDCC/OceanRAIN-R	Precipitation module	Rainfall microphysics module	Air-Sea Flux module	OceanRAIN-M_MS-The-World_C6RW4_UHAM-ICDC_JAN2017-FEB2017_v1_0.ascii	World Data Center for Climate at DKRZ	doi:10.1594/WDCC/OceanRAIN-M	https://doi.org/10.1594/WDCC/OceanRAIN-M	http://icdc.cen.uni-hamburg.de/1/daten/atmosphere/oceanrain/	2017-01/2017-02	precipitation particle data
